# Supplementary material for: Exploring a ferroptosis and oxidative stress-based prognostic model for clear cell renal cell carcinoma
Source: Front Oncol. 2023 Mar 30;13:1131473. doi: 10.3389/fonc.2023.1131473 (PMC10098013; doi:10.3389/fonc.2023.1131473)
Supplement: Supplementary file 4 [file Table_1.xlsx]

## Sheet: Sheet1
Supplemental Table 1. The selected primers of FPTOSs to examine the gene expression.
Gene	Species	Direction	Sequence
GAPDH	Human	Forward	GGGGCTCTCCAGAACATC
GAPDH	Human	Reverse	TGACACGTTGGCAGTGG
ACADSB	Human	Forward	CTTTGCTCCCCTGCAAACATT
ACADSB	Human	Reverse	TCCATGGTTGAAACCAAAGGTG
CDCA3	Human	Forward	CTCCTGGTTGAGATGGGCTC
CDCA3	Human	Reverse	GCAGAACAGGCTCTCCACTG
CHAC1	Human	Forward	GTGCAAGGGGAGCAGAACC
CHAC1	Human	Reverse	TGCCAGACGCAGCAAGTATT
MYCN	Human	Forward	CACCGGGCGCCCTAATATG
MYCN	Human	Reverse	CGACCTCCAACACGGCTCT
TFAP2A	Human	Forward	TTGCTACACTGAGACTCCCG
TFAP2A	Human	Reverse	AATCCGTGTCTCCCCCTCTT
