# Supplementary material for: Exploring a ferroptosis and oxidative stress-based prognostic model for clear cell renal cell carcinoma
Source: Front Oncol. 2023 Mar 30;13:1131473. doi: 10.3389/fonc.2023.1131473 (PMC10098013; doi:10.3389/fonc.2023.1131473)
Supplement: Supplementary file 5 [file Table_2.xlsx]

## Sheet: Sheet1
Supplemental Table 2. Univariate Cox regression analysis of differentially expressed FPTOSs.
Gene	Hazard ratio	P value
CDCA3	1.721	4.28e-16
ACADSB	0.514	1.14e-13
KIF20A	1.528	1.13e-10
BID	2.495	3.75e-10
TIMP1	1.479	2.22e-09
STEAP3	1.289	3.67e-09
CHAC1	1.347	6.37e-09
HAMP	1.279	6.7e-09
IL6	1.172	3.48e-08
TRIM46	1.334	6.44e-08
TFAP2A	1.191	1.48e-07
TRIB3	1.337	1.81e-07
RRM2	1.44	2.43e-07
CD44	1.434	8.93e-07
CXCL2	1.241	9.56e-07
PPARA	0.562	9.9e-07
MYCN	0.763	1.17e-06
EZH2	1.665	1.23e-06
CBS	1.256	3.71e-06
GOT1	0.649	5.55e-06
PVT1	1.476	8.76e-06
HOTAIR	1.325	1.41e-05
CD82	1.355	1.66e-05
TF	1.107	1.8e-05
MMP13	1.126	3.16e-05
BNIP3	0.695	3.53e-05
CDH1	0.805	4.48e-05
PML	2.189	6.12e-05
AKR1C1	0.826	6.83e-05
NEDD4L	0.699	7.23e-05
FGF21	1.216	7.94e-05
PLA2G6	1.3	9.73e-05
ETV4	1.183	0.000115588
NDRG1	0.767	0.000122759
ENPP2	0.833	0.000227779
AQP8	1.216	0.000319876
ACO1	0.602	0.000337158
GJA1	0.781	0.000376898
TFAP2C	1.115	0.000384248
SLC7A11	1.258	0.000411129
TFR2	1.136	0.000425008
PROM2	1.113	0.000465397
P4HB	1.481	0.000478345
PEBP1	0.656	0.000563153
MIR324	1.216	0.000645499
PARP15	1.223	0.000755786
CDKN2A	1.268	0.00094705
MIOX	0.919	0.00117767
PLIN2	0.859	0.00126623
MT1DP	1.18	0.00132045
MT1G	1.094	0.00140629
TYRO3	1.354	0.00153679
IFNG	1.128	0.00209476
TGFB1	1.393	0.00212381
TERT	1.103	0.00217638
NUPR1	1.204	0.00250056
NOX4	0.812	0.00269885
FNDC5	1.183	0.00279223
MDM4	1.305	0.00307223
LCN2	1.083	0.00312541
NNMT	1.193	0.00319752
ALOX5	1.182	0.00549783
MEF2C	0.797	0.005629
DPEP1	0.912	0.00630199
SLC2A3	1.203	0.00638179
SLC1A4	0.721	0.00797832
RARRES2	1.175	0.00954741
DRD4	1.189	0.00957116
PCK2	0.769	0.0097861
ADIPOQ	1.09	0.0101046
NR5A2	0.821	0.0124629
MYB	1.145	0.0140825
GLRX5	0.681	0.016364
NEAT1	1.136	0.0163978
EGFR	0.839	0.0191673
ACSF2	1.18	0.0259018
SREBF2	0.706	0.0353781
PARP10	1.281	0.0402317
PTGS2	1.095	0.043296
