# Supplementary material for: Exploring a ferroptosis and oxidative stress-based prognostic model for clear cell renal cell carcinoma
Source: Front Oncol. 2023 Mar 30;13:1131473. doi: 10.3389/fonc.2023.1131473 (PMC10098013; doi:10.3389/fonc.2023.1131473)
Supplement: Supplementary file 6 [file Table_3.xlsx]

## Sheet: Sheet1
Supplemental Table 3. Detailed clinical information and FPTOS_score of ccRCC patients.
ID	Survival times	Survival status	FPTOS_score	Risk stratification	Age	Gender	Grade	Stage	T stage	M stage	N stage
TCGA-3Z-A93Z-01A-11R-A37O-07	385	Alive	5.34562	Low risk	69	MALE	G2	Stage I	T1a	M0	N0
TCGA-6D-AA2E-01A-11R-A37O-07	362	Alive	4.57297	Low risk	68	FEMALE	G2	Stage I	T1b	MX	NX
TCGA-A3-3306-01A-01R-0864-07	1120	Alive	5.43197	Low risk	67	MALE	G3	Stage I	T1b	M0	N0
TCGA-A3-3307-01A-01R-0864-07	1436	Alive	5.14181	Low risk	66	MALE	G3	Stage III	T3b	M0	N0
TCGA-A3-3308-01A-02R-1325-07	16	Alive	6.79374	High risk	77	FEMALE	G2	Stage III	T3b	M0	N0
TCGA-A3-3311-01A-02R-1325-07	1191	Dead	5.74969	High risk	57	MALE	G2	Stage I	T1	M0	NX
TCGA-A3-3313-01A-02R-1325-07	735	Dead	6.75537	High risk	59	MALE	G3	Stage I	T1b	M0	N0
TCGA-A3-3316-01A-01R-0864-07	1493	Alive	5.19798	Low risk	57	MALE	G3	Stage II	T2	M0	NX
TCGA-A3-3317-01A-02R-1325-07	1491	Alive	6.59483	High risk	67	MALE	G2	Stage II	T2	M0	N0
TCGA-A3-3319-01A-02R-1325-07	1130	Alive	6.85481	High risk	70	MALE	G2	Stage I	T1b	M0	NX
TCGA-A3-3320-01A-02R-1325-07	1508	Alive	5.04966	Low risk	52	FEMALE	G1	Stage I	T1b	M0	NX
TCGA-A3-3322-01A-02R-1325-07	1478	Alive	4.60694	Low risk	51	MALE	G2	Stage I	T1a	M0	NX
TCGA-A3-3323-01A-02R-1325-07	1106	Alive	6.02137	High risk	53	MALE	G1	Stage I	T1b	M0	NX
TCGA-A3-3324-01A-02R-1325-07	1186	Alive	5.59758	Low risk	51	MALE	G3	Stage I	T1b	M0	NX
TCGA-A3-3325-01A-01R-0864-07	1170	Dead	5.60815	Low risk	52	MALE	G2	Stage I	T1a	M0	NX
TCGA-A3-3326-01A-01R-0864-07	1137	Alive	3.98667	Low risk	47	MALE	G1	Stage I	T1a	M0	NX
TCGA-A3-3328-01A-01R-0864-07	1385	Alive	5.84396	High risk	79	MALE	G2	Stage I	T1b	M0	N0
TCGA-A3-3329-01A-01R-0864-07	1624	Alive	5.2741	Low risk	75	MALE	G2	Stage I	T1b	M0	N0
TCGA-A3-3331-01A-02R-1325-07	1257	Alive	5.48554	Low risk	86	FEMALE	G2	Stage I	T1	M0	N0
TCGA-A3-3335-01A-01R-0864-07	1886	Alive	5.80793	High risk	41	MALE	G4	Stage II	T2a	M0	N0
TCGA-A3-3343-01A-01R-0864-07	945	Alive	4.52192	Low risk	79	MALE	G3	Stage II	T2	M0	N0
TCGA-A3-3346-01A-01R-1766-07	137	Dead	6.96235	High risk	68	MALE	G3	Stage I	T1b	M0	NX
TCGA-A3-3347-01A-02R-1325-07	1610	Dead	6.42127	High risk	76	FEMALE	G2	Stage III	T1b	M0	N1
TCGA-A3-3349-01A-01R-1188-07	1385	Alive	5.33323	Low risk	34	FEMALE	G2	Stage I	T1b	M0	N0
TCGA-A3-3351-01A-02R-1325-07	910	Alive	6.07263	High risk	42	MALE	G2	Stage II	T2a	M0	N0
TCGA-A3-3352-01A-01R-0864-07	561	Dead	5.84883	High risk	74	MALE	G3	Stage III	T3a	M0	N0
TCGA-A3-3357-01A-02R-1420-07	2688	Alive	5.45903	Low risk	62	MALE	G3	Stage II	T2	M0	N0
TCGA-A3-3358-01A-01R-1541-07	1307	Alive	6.15501	High risk	57	FEMALE	G2	Stage I	T1a	M0	N0
TCGA-A3-3359-01A-01R-0864-07	2504	Alive	5.35115	Low risk	82	FEMALE	G2	Stage I	T1a	M0	N0
TCGA-A3-3362-01A-02R-1325-07	1559	Alive	4.57858	Low risk	60	FEMALE	G2	Stage I	T1a	M0	N0
TCGA-A3-3363-01A-01R-0864-07	319	Alive	5.62962	Low risk	50	MALE	G2	Stage II	T2	M0	N0
TCGA-A3-3365-01A-01R-0864-07	873	Alive	5.70359	High risk	46	MALE	G2	Stage I	T1a	M0	NX
TCGA-A3-3367-01A-02R-1420-07	2270	Alive	5.72804	High risk	72	MALE	G3	Stage I	T1b	M0	N0
TCGA-A3-3370-01A-02R-1420-07	2274	Alive	6.31586	High risk	48	FEMALE	G2	Stage I	T1b	M0	N0
TCGA-A3-3372-01A-02R-1325-07	735	Alive	6.03774	High risk	64	MALE	G2	Stage III	T3	M0	NX
TCGA-A3-3373-01A-02R-1420-07	1621	Alive	4.7653	Low risk	54	FEMALE	G3	Stage I	T1b	M0	N0
TCGA-A3-3374-01A-02R-1325-07	1314	Alive	6.60882	High risk	51	FEMALE	G2	Stage I	T1b	M0	N0
TCGA-A3-3376-01A-02R-1420-07	1696	Dead	6.09133	High risk	51	MALE	G2	Stage I	T1a	M0	N0
TCGA-A3-3378-01A-02R-1325-07	630	Alive	6.85095	High risk	60	MALE	G3	Stage I	T1	M0	N0
TCGA-A3-3380-01A-01R-0864-07	567	Alive	5.1022	Low risk	54	MALE	G2	Stage I	T1	M0	N0
TCGA-A3-3382-01A-02R-1325-07	574	Alive	5.33665	Low risk	69	MALE	G3	Stage I	T1b	M0	NX
TCGA-A3-3383-01A-02R-1325-07	861	Alive	6.48966	High risk	52	MALE	G2	Stage I	T1	M0	NX
TCGA-A3-3385-01A-02R-1420-07	1993	Alive	4.14637	Low risk	46	FEMALE	G2	Stage I	T1a	M0	N0
TCGA-A3-3387-01A-01R-1541-07	617	Alive	5.86457	High risk	49	MALE	G2	Stage I	T1a	M0	N0
TCGA-A3-A6NI-01A-11R-A33J-07	1018	Alive	5.77249	High risk	47	MALE	G3	Stage I	T1a	MX	NX
TCGA-A3-A6NJ-01A-12R-A33J-07	468	Alive	4.66874	Low risk	57	FEMALE	G1	Stage I	T1a	MX	NX
TCGA-A3-A6NL-01A-11R-A33J-07	689	Alive	5.49635	Low risk	49	FEMALE	G2	Stage I	T1b	MX	NX
TCGA-A3-A6NN-01A-12R-A33J-07	3	Alive	5.4159	Low risk	78	MALE	G2	Stage I	T1a	MX	NX
TCGA-A3-A8CQ-01A-11R-A37O-07	3	Alive	4.59843	Low risk	59	FEMALE	G2	Stage I	T1a	MX	NX
TCGA-A3-A8OU-01A-11R-A37O-07	0	Alive	5.88455	High risk	74	FEMALE	G1	Stage I	T1a	MX	NX
TCGA-A3-A8OV-01A-11R-A37O-07	340	Alive	4.23627	Low risk	75	MALE	G2	Stage I	T1a	MX	NX
TCGA-A3-A8OW-01A-11R-A37O-07	323	Alive	3.90687	Low risk	37	MALE	G2	Stage III	T3a	MX	NX
TCGA-A3-A8OX-01A-11R-A37O-07	0	Alive	5.86906	High risk	65	FEMALE	G3	Stage I	T1a	MX	NX
TCGA-AK-3425-01A-02R-1277-07	3343	Alive	5.84776	High risk	68	MALE	G2	Stage I	T1	M0	N0
TCGA-AK-3426-01A-02R-1325-07	885	Dead	7.30186	High risk	37	MALE	G3	Stage III	T3a	M0	N1
TCGA-AK-3427-01A-01R-0864-07	2566	Alive	5.16248	Low risk	65	MALE	GX	Stage I	T1a	M0	N0
TCGA-AK-3428-01A-02R-1277-07	2223	Alive	5.21572	Low risk	62	MALE	G2	Stage III	T3b	M0	N0
TCGA-AK-3429-01A-02R-1325-07	2017	Alive	5.43983	Low risk	54	FEMALE	G2	Stage II	T2	M0	N0
TCGA-AK-3431-01A-02R-1277-07	1853	Alive	5.16378	Low risk	62	FEMALE	G3	Stage II	T2	M0	NX
TCGA-AK-3433-01A-02R-1277-07	2192	Alive	4.61993	Low risk	48	FEMALE	GX	Stage II	T2	M0	N0
TCGA-AK-3434-01A-02R-1277-07	2087	Alive	4.48186	Low risk	72	MALE	G2	Stage I	T1b	M0	NX
TCGA-AK-3436-01A-02R-1325-07	2044	Alive	5.9679	High risk	40	MALE	G2	Stage IV	T2	M1	N0
TCGA-AK-3440-01A-02R-1277-07	1745	Alive	6.66507	High risk	58	MALE	G3	Stage I	T1a	M0	NX
TCGA-AK-3443-01A-02R-1325-07	1423	Alive	4.13795	Low risk	45	MALE	GX	Stage II	T2	M0	N0
TCGA-AK-3445-01A-02R-1277-07	1280	Alive	6.55798	High risk	69	MALE	G3	Stage III	T3a	M0	NX
TCGA-AK-3447-01A-01R-1766-07	1217	Alive	3.84211	Low risk	83	MALE	G2	Stage II	T2	M0	NX
TCGA-AK-3450-01A-02R-1277-07	1508	Alive	5.1265	Low risk	85	FEMALE	G2	Stage I	T1a	M0	N0
TCGA-AK-3451-01A-02R-1188-07	1481	Alive	5.33151	Low risk	48	MALE	G3	Stage II	T2	M0	N0
TCGA-AK-3453-01A-02R-1277-07	1397	Alive	6.49504	High risk	58	FEMALE	G2	Stage II	T2	M0	NX
TCGA-AK-3454-01A-02R-1277-07	874	Alive	6.38399	High risk	84	MALE	G3	Stage I	T1b	M0	NX
TCGA-AK-3455-01A-01R-0864-07	683	Dead	5.70139	High risk	71	FEMALE	G3	Stage III	T3b	M0	NX
TCGA-AK-3456-01A-02R-1325-07	1143	Alive	5.23009	Low risk	48	MALE	G3	Stage II	T2	M0	N0
TCGA-AK-3458-01A-01R-1503-07	1168	Alive	5.33977	Low risk	48	MALE	G3	Stage I	T1b	M0	NX
TCGA-AK-3460-01A-02R-1277-07	951	Alive	4.71011	Low risk	58	MALE	G2	Stage I	T1a	M0	NX
TCGA-AK-3461-01A-02R-1277-07	853	Alive	5.50425	Low risk	72	MALE	G2	Stage I	T1a	M0	NX
TCGA-AK-3465-01A-02R-1325-07	369	Alive	4.98397	Low risk	71	FEMALE	GX	Stage I	T1b	M0	NX
TCGA-AS-3777-01A-01R-0864-07	1238	Alive	6.67116	High risk	63	MALE	unknow	Stage I	T1a	M0	NX
TCGA-AS-3778-01A-01R-A32Z-07	43	Alive	5.03691	Low risk	35	MALE	G1	Stage I	T1a	M0	NX
TCGA-B0-4688-01A-01R-1277-07	101	Dead	9.31203	High risk	46	MALE	G4	Stage IV	T4	M1	N0
TCGA-B0-4690-01A-01R-1277-07	43	Dead	7.67415	High risk	65	MALE	G3	Stage IV	T4	M1	N0
TCGA-B0-4691-01A-01R-1277-07	139	Dead	7.44696	High risk	55	MALE	G3	Stage IV	T2	M1	N0
TCGA-B0-4693-01A-01R-1277-07	77	Dead	5.95025	High risk	72	FEMALE	G4	Stage III	T3a	M0	N0
TCGA-B0-4694-01A-01R-1277-07	106	Dead	5.88203	High risk	72	MALE	G4	Stage III	T3b	M0	NX
TCGA-B0-4696-01A-01R-1277-07	866	Dead	7.39102	High risk	58	MALE	G3	Stage III	T3a	M0	N0
TCGA-B0-4697-01A-01R-1277-07	578	Dead	7.32497	High risk	46	FEMALE	G4	Stage IV	T3b	M1	NX
TCGA-B0-4698-01A-01R-1503-07	42	Dead	7.80087	High risk	75	MALE	G4	Stage IV	T4	M0	NX
TCGA-B0-4699-01A-01R-1277-07	110	Dead	7.98306	High risk	74	MALE	G4	Stage IV	T4	M1	N0
TCGA-B0-4700-01A-02R-1541-07	1980	Dead	6.76725	High risk	60	MALE	G4	Stage IV	T4	M1	NX
TCGA-B0-4701-01A-01R-1277-07	238	Dead	6.57928	High risk	66	FEMALE	G3	Stage IV	T3a	M1	N0
TCGA-B0-4703-01A-01R-1277-07	182	Dead	6.90304	High risk	51	MALE	G4	Stage IV	T3a	M1	N0
TCGA-B0-4706-01A-01R-1503-07	65	Dead	6.67159	High risk	61	MALE	G4	Stage III	T3a	M0	NX
TCGA-B0-4707-01A-01R-1277-07	600	Dead	6.22563	High risk	63	MALE	G4	Stage III	T3a	M0	NX
TCGA-B0-4710-01A-01R-1503-07	96	Alive	6.28347	High risk	75	FEMALE	G3	Stage III	T3a	M0	N0
TCGA-B0-4712-01A-01R-1503-07	1337	Dead	6.72749	High risk	76	MALE	G3	Stage IV	T3a	M1	NX
TCGA-B0-4713-01A-01R-1277-07	202	Dead	5.72912	High risk	76	FEMALE	G2	Stage III	T3b	M0	NX
TCGA-B0-4714-01A-01R-1277-07	99	Dead	5.78423	High risk	81	MALE	G3	Stage IV	T3b	M1	NX
TCGA-B0-4718-01A-01R-1277-07	616	Alive	6.85723	High risk	57	MALE	G2	Stage III	T3a	M0	NX
TCGA-B0-4810-01A-01R-1503-07	478	Dead	7.76076	High risk	47	MALE	G3	Stage III	T3a	M0	N1
TCGA-B0-4811-01A-01R-1503-07	1417	Dead	7.08776	High risk	48	MALE	G3	Stage III	T3a	M0	N0
TCGA-B0-4813-01A-01R-1277-07	18	Dead	7.35666	High risk	68	MALE	G3	Stage III	T3b	M0	NX
TCGA-B0-4814-01A-01R-1277-07	168	Dead	6.08736	High risk	58	MALE	G3	Stage IV	T4	M1	N0
TCGA-B0-4815-01A-01R-1503-07	1588	Dead	7.35357	High risk	65	MALE	G4	Stage III	T3a	M0	NX
TCGA-B0-4816-01A-01R-1503-07	1371	Dead	6.52323	High risk	49	MALE	G3	Stage II	T2	M0	N0
TCGA-B0-4817-01A-01R-1277-07	1019	Dead	7.20851	High risk	81	MALE	G3	Stage III	T3c	M0	N0
TCGA-B0-4818-01A-01R-1503-07	510	Dead	5.67556	High risk	68	FEMALE	G3	Stage II	T2	M0	NX
TCGA-B0-4819-01A-01R-1277-07	183	Dead	6.93252	High risk	60	FEMALE	G4	Stage IV	T3b	M1	NX
TCGA-B0-4821-01A-01R-1503-07	1230	Dead	7.82629	High risk	68	FEMALE	G3	Stage III	T3b	M0	N0
TCGA-B0-4822-01A-01R-1277-07	1111	Dead	6.64238	High risk	78	MALE	G4	Stage II	T2	M0	NX
TCGA-B0-4823-01A-02R-1420-07	454	Dead	5.70801	High risk	88	MALE	G2	Stage I	T1a	M0	N0
TCGA-B0-4824-01A-01R-1277-07	1657	Dead	5.10509	Low risk	49	FEMALE	G3	Stage I	T1a	M0	N0
TCGA-B0-4827-01A-02R-1420-07	885	Dead	6.57424	High risk	77	FEMALE	G4	Stage III	T3b	M0	N0
TCGA-B0-4828-01A-01R-1277-07	307	Dead	7.0856	High risk	79	MALE	G3	Stage IV	T2	M1	NX
TCGA-B0-4833-01A-01R-1305-07	2386	Dead	5.96314	High risk	82	FEMALE	G2	Stage I	T1b	M0	N0
TCGA-B0-4834-01A-01R-1305-07	2090	Dead	5.11626	Low risk	49	MALE	G3	Stage I	T1a	M0	N0
TCGA-B0-4836-01A-01R-1305-07	1238	Dead	5.89689	High risk	61	MALE	G3	Stage IV	T3b	M1	NX
TCGA-B0-4837-01A-01R-1305-07	1378	Dead	6.2795	High risk	63	MALE	G3	Stage I	T1b	M0	N0
TCGA-B0-4838-01A-01R-1305-07	834	Dead	6.26521	High risk	69	FEMALE	G3	Stage I	T1b	M0	N0
TCGA-B0-4839-01A-01R-1305-07	1639	Dead	6.0837	High risk	80	FEMALE	G2	Stage I	T1b	M0	N0
TCGA-B0-4841-01A-01R-1277-07	204	Dead	5.43909	Low risk	63	MALE	G3	Stage IV	T2	M1	NX
TCGA-B0-4842-01A-02R-1420-07	1724	Dead	6.63843	High risk	73	FEMALE	G4	Stage III	T3a	M0	N0
TCGA-B0-4843-01A-01R-1277-07	320	Dead	6.38911	High risk	57	MALE	G3	Stage III	T3a	M0	N0
TCGA-B0-4844-01A-01R-1277-07	313	Dead	5.75729	High risk	60	MALE	G3	Stage IV	T3a	M1	NX
TCGA-B0-4845-01A-01R-1277-07	1986	Dead	6.28518	High risk	70	MALE	G2	Stage IV	T3a	M1	NX
TCGA-B0-4846-01A-01R-1277-07	1200	Dead	6.28361	High risk	52	MALE	G2	Stage IV	T3a	M1	N0
TCGA-B0-4847-01A-01R-1277-07	793	Dead	6.73213	High risk	60	MALE	G3	Stage IV	T3a	M1	NX
TCGA-B0-4848-01A-01R-1277-07	883	Dead	6.26615	High risk	54	MALE	G3	Stage III	T3b	M0	NX
TCGA-B0-4849-01A-01R-1277-07	69	Dead	5.87104	High risk	51	MALE	G3	Stage III	T3a	M0	NX
TCGA-B0-4852-01A-01R-1503-07	1121	Dead	6.13726	High risk	78	FEMALE	G2	Stage II	T2	M0	N0
TCGA-B0-4945-01A-01R-1420-07	2145	Dead	5.11728	Low risk	75	FEMALE	G2	Stage I	T1a	M0	N0
TCGA-B0-5075-01A-01R-1334-07	637	Dead	6.3255	High risk	77	FEMALE	G2	Stage III	T3a	M0	N0
TCGA-B0-5077-01A-01R-1334-07	1317	Dead	6.24323	High risk	77	MALE	G3	Stage I	T1a	M0	N0
TCGA-B0-5080-01A-01R-1503-07	342	Dead	5.98175	High risk	63	MALE	G3	Stage IV	T3a	M1	N0
TCGA-B0-5081-01A-01R-1334-07	362	Dead	7.04766	High risk	79	FEMALE	G2	Stage III	T3b	M0	N0
TCGA-B0-5083-01A-02R-1420-07	1045	Dead	5.23378	Low risk	63	MALE	G3	Stage I	T1a	M0	N0
TCGA-B0-5084-01A-01R-1334-07	222	Dead	7.06679	High risk	33	MALE	G3	Stage IV	T3a	M1	N1
TCGA-B0-5085-01A-01R-1334-07	770	Dead	5.80725	High risk	76	FEMALE	G3	Stage III	T3a	M0	N0
TCGA-B0-5088-01A-01R-1334-07	563	Dead	5.87209	High risk	53	MALE	G3	Stage I	T1b	M0	N0
TCGA-B0-5092-01A-01R-1420-07	459	Dead	7.24984	High risk	53	FEMALE	G3	Stage IV	T1a	M1	N0
TCGA-B0-5094-01A-01R-1420-07	333	Dead	6.05754	High risk	62	MALE	G2	Stage IV	T3b	M1	N0
TCGA-B0-5095-01A-01R-1420-07	245	Dead	6.20346	High risk	81	MALE	G3	Stage III	T3a	M0	N0
TCGA-B0-5096-01A-01R-1420-07	68	Dead	7.26433	High risk	72	FEMALE	GX	Stage III	T3a	M0	N1
TCGA-B0-5097-01A-01R-1420-07	665	Alive	5.94118	High risk	59	FEMALE	G2	Stage III	T3b	M0	N0
TCGA-B0-5098-01A-01R-1420-07	1584	Dead	8.04479	High risk	53	FEMALE	G3	Stage I	T1	M0	NX
TCGA-B0-5099-01A-01R-1420-07	485	Dead	5.93547	High risk	88	FEMALE	G3	Stage III	T3b	M0	NX
TCGA-B0-5100-01A-01R-1420-07	1913	Dead	7.14095	High risk	72	MALE	G3	Stage III	T3a	M0	NX
TCGA-B0-5102-01A-01R-1420-07	2764	Dead	6.01305	High risk	74	FEMALE	G3	Stage I	T1	M0	NX
TCGA-B0-5104-01A-01R-1420-07	0	Dead	6.10565	High risk	90	FEMALE	G2	Stage I	T1	M0	N0
TCGA-B0-5106-01A-01R-1420-07	1598	Dead	6.43556	High risk	64	MALE	G2	Stage I	T1a	M0	N0
TCGA-B0-5107-01A-01R-1420-07	927	Dead	8.09987	High risk	65	FEMALE	G4	Stage IV	T2	M1	N0
TCGA-B0-5108-01A-01R-1420-07	911	Alive	6.3687	High risk	54	MALE	G2	Stage III	T3a	M0	N0
TCGA-B0-5109-01A-02R-1420-07	587	Dead	7.2184	High risk	69	MALE	G4	Stage III	T3b	M0	N1
TCGA-B0-5110-01A-01R-1420-07	1092	Alive	5.55229	Low risk	71	FEMALE	G2	Stage I	T1a	M0	N0
TCGA-B0-5113-01A-01R-1420-07	359	Alive	5.64266	Low risk	69	FEMALE	G2	Stage III	T3a	M0	N0
TCGA-B0-5115-01A-01R-1420-07	797	Alive	5.95921	High risk	43	MALE	G3	Stage IV	T2	M1	N0
TCGA-B0-5116-01A-02R-1420-07	657	Alive	5.71124	High risk	52	MALE	G3	Stage III	T3b	M0	N0
TCGA-B0-5117-01A-01R-1420-07	535	Alive	5.68505	High risk	40	MALE	G2	Stage I	T1b	M0	NX
TCGA-B0-5119-01A-02R-1420-07	59	Alive	5.10266	Low risk	61	FEMALE	G2	Stage I	T1b	M0	N0
TCGA-B0-5120-01A-01R-1420-07	493	Alive	5.64103	Low risk	72	FEMALE	G2	Stage I	T1a	M0	N0
TCGA-B0-5121-01A-02R-1420-07	554	Alive	5.44919	Low risk	56	MALE	G2	Stage I	T1b	M0	N0
TCGA-B0-5399-01A-01R-1503-07	652	Alive	5.61298	Low risk	46	MALE	G2	Stage I	T1b	M0	N0
TCGA-B0-5400-01A-01R-1503-07	1132	Alive	7.31152	High risk	59	FEMALE	G4	Stage III	T3b	M0	N0
TCGA-B0-5402-01A-01R-1503-07	449	Alive	5.38191	Low risk	64	MALE	G4	Stage IV	T4	M0	NX
TCGA-B0-5690-01A-11R-1541-07	2408	Alive	5.04751	Low risk	53	FEMALE	G1	Stage I	T1b	M0	NX
TCGA-B0-5691-01A-11R-1541-07	3431	Alive	4.40439	Low risk	66	FEMALE	G3	Stage I	T1a	M0	N0
TCGA-B0-5692-01A-11R-1541-07	1487	Alive	5.84006	High risk	66	FEMALE	G3	Stage III	T3b	M0	N0
TCGA-B0-5693-01A-11R-1541-07	3076	Alive	4.25697	Low risk	47	FEMALE	G2	Stage I	T1b	M0	NX
TCGA-B0-5694-01A-11R-1541-07	480	Dead	5.42042	Low risk	71	MALE	G3	Stage III	T3a	M0	N0
TCGA-B0-5695-01A-11R-1541-07	1420	Alive	5.05166	Low risk	61	FEMALE	G2	Stage I	T1b	M0	N0
TCGA-B0-5696-01A-11R-1541-07	1727	Alive	6.33702	High risk	69	MALE	G4	Stage III	T3a	M0	N0
TCGA-B0-5697-01A-11R-1541-07	1835	Alive	5.94634	High risk	50	MALE	G2	Stage I	T1a	M0	N0
TCGA-B0-5698-01A-11R-1672-07	2583	Alive	5.56948	Low risk	77	MALE	G3	Stage I	T1b	M0	N0
TCGA-B0-5699-01A-11R-1541-07	2741	Alive	5.1784	Low risk	53	MALE	G2	Stage I	T1	M0	N0
TCGA-B0-5700-01A-11R-1541-07	1082	Alive	4.76867	Low risk	77	MALE	G2	Stage I	T1a	M0	N0
TCGA-B0-5701-01A-11R-1541-07	1732	Alive	5.6781	High risk	65	MALE	G4	Stage III	T3b	M0	N0
TCGA-B0-5702-01A-11R-1541-07	1605	Alive	6.19688	High risk	71	MALE	G2	Stage I	T1b	M0	N0
TCGA-B0-5703-01A-11R-1541-07	1203	Alive	5.04945	Low risk	73	MALE	G3	Stage I	T1b	M0	N0
TCGA-B0-5705-01A-11R-1541-07	3668	Alive	4.9603	Low risk	65	FEMALE	G2	Stage I	T1	M0	N0
TCGA-B0-5706-01A-11R-1541-07	2414	Alive	5.49584	Low risk	45	MALE	G2	Stage II	T2	M0	N0
TCGA-B0-5707-01A-11R-1541-07	2828	Alive	5.86018	High risk	39	FEMALE	G3	Stage I	T1a	M0	N0
TCGA-B0-5709-01A-11R-1541-07	3117	Alive	5.61178	Low risk	62	FEMALE	G3	Stage III	T3a	M0	NX
TCGA-B0-5710-01A-11R-1672-07	1459	Alive	5.1498	Low risk	57	MALE	G2	Stage I	T1b	M0	N0
TCGA-B0-5711-01A-11R-1672-07	2931	Alive	4.64176	Low risk	50	MALE	G3	Stage III	T3b	M0	NX
TCGA-B0-5712-01A-11R-1672-07	2722	Alive	5.01286	Low risk	68	FEMALE	G3	Stage IV	T2	M1	N0
TCGA-B0-5713-01A-11R-1672-07	1865	Alive	5.53963	Low risk	75	FEMALE	G3	Stage III	T3b	M0	N0
TCGA-B0-5812-01A-11R-1672-07	2963	Alive	5.27169	Low risk	53	MALE	G3	Stage I	T1b	M0	NX
TCGA-B2-3923-01B-10R-A277-07	362	Alive	3.59683	Low risk	59	MALE	G2	Stage II	T2	M0	NX
TCGA-B2-3923-01A-02R-A277-07	362	Alive	4.0068	Low risk	59	MALE	G2	Stage II	T2	M0	NX
TCGA-B2-3923-01A-02R-1325-07	362	Alive	4.814	Low risk	59	MALE	G2	Stage II	T2	M0	NX
TCGA-B2-3924-01A-02R-1325-07	371	Alive	5.13468	Low risk	73	MALE	G2	Stage I	T1b	M0	NX
TCGA-B2-3924-01A-02R-A277-07	371	Alive	3.94233	Low risk	73	MALE	G2	Stage I	T1b	M0	NX
TCGA-B2-3924-01B-03R-A277-07	371	Alive	3.63903	Low risk	73	MALE	G2	Stage I	T1b	M0	NX
TCGA-B2-4098-01A-02R-1325-07	51	Dead	6.062	High risk	72	FEMALE	G2	Stage I	T1b	M0	NX
TCGA-B2-4099-01A-02R-1188-07	374	Alive	6.03792	High risk	83	MALE	G3	Stage I	T1a	M0	NX
TCGA-B2-4101-01A-02R-1277-07	188	Alive	5.55068	Low risk	52	MALE	G3	Stage II	T2a	M0	NX
TCGA-B2-4102-01A-02R-1325-07	202	Alive	5.22729	Low risk	61	MALE	G2	Stage I	T1b	M0	NX
TCGA-B2-5633-01B-04R-A277-07	358	Alive	4.5461	Low risk	56	MALE	G2	Stage I	T1b	M0	N0
TCGA-B2-5633-01A-01R-A277-07	358	Alive	4.02525	Low risk	56	MALE	G2	Stage I	T1b	M0	N0
TCGA-B2-5633-01A-01R-1541-07	358	Alive	5.26442	Low risk	56	MALE	G2	Stage I	T1b	M0	N0
TCGA-B2-5635-01B-04R-A277-07	315	Alive	4.20994	Low risk	74	MALE	G2	Stage I	T1a	M0	NX
TCGA-B2-5635-01A-01R-A277-07	315	Alive	4.45034	Low risk	74	MALE	G2	Stage I	T1a	M0	NX
TCGA-B2-5635-01A-01R-1541-07	315	Alive	5.92599	High risk	74	MALE	G2	Stage I	T1a	M0	NX
TCGA-B2-5636-01A-02R-1541-07	265	Alive	5.05966	Low risk	79	MALE	G2	Stage I	T1a	M0	NX
TCGA-B2-5639-01A-01R-1541-07	417	Alive	5.41875	Low risk	46	MALE	G3	Stage IV	T3	M1	NX
TCGA-B2-5641-01A-01R-1541-07	324	Alive	5.56721	Low risk	79	MALE	G3	Stage I	T1a	M0	N0
TCGA-B2-A4SR-01A-11R-A266-07	507	Alive	5.09585	Low risk	61	MALE	unknow	Stage II	T2a	M0	NX
TCGA-B4-5377-01A-01R-1503-07	365	Alive	4.81989	Low risk	68	FEMALE	G3	Stage IV	T3	M1	N0
TCGA-B4-5378-01A-01R-1503-07	175	Alive	4.95333	Low risk	62	MALE	G2	Stage I	T1	M0	N0
TCGA-B4-5832-01A-11R-1672-07	155	Alive	4.21398	Low risk	65	MALE	G2	Stage III	T3b	M0	N0
TCGA-B4-5834-01A-11R-1672-07	38	Alive	4.66019	Low risk	59	MALE	G1	Stage I	T1	M0	N0
TCGA-B4-5835-01A-11R-1672-07	16	Alive	6.87927	High risk	64	FEMALE	G2	Stage I	T1	M0	N0
TCGA-B4-5836-01A-11R-1672-07	141	Alive	5.64375	Low risk	61	FEMALE	G2	Stage I	T1b	M0	N0
TCGA-B4-5838-01A-11R-1672-07	166	Alive	5.51785	Low risk	52	MALE	G2	unknow	T3	M0	N1
TCGA-B4-5843-01A-11R-1672-07	11	Alive	5.32389	Low risk	45	MALE	G2	Stage I	T1	M0	N0
TCGA-B4-5844-01A-11R-1672-07	7	Alive	4.5785	Low risk	61	FEMALE	G1	Stage II	T2	M0	N0
TCGA-B8-4143-01A-01R-1188-07	709	Dead	6.25989	High risk	66	FEMALE	G3	Stage IV	T3a	M1	N0
TCGA-B8-4146-01B-11R-1672-07	511	Alive	3.81923	Low risk	41	FEMALE	G2	Stage I	T1b	M0	NX
TCGA-B8-4148-01A-02R-1325-07	379	Alive	5.27251	Low risk	63	FEMALE	G3	Stage I	T1a	M0	N0
TCGA-B8-4151-01A-01R-1188-07	280	Alive	4.39655	Low risk	51	FEMALE	G2	Stage III	T3a	M0	N0
TCGA-B8-4153-01B-11R-1672-07	405	Alive	5.49322	Low risk	74	MALE	G3	Stage III	T3a	M0	NX
TCGA-B8-4154-01A-01R-1188-07	255	Alive	5.26052	Low risk	73	FEMALE	G2	Stage I	T1a	M0	N0
TCGA-B8-4619-01A-02R-1325-07	19	Alive	4.86172	Low risk	58	MALE	G2	Stage I	T1a	M0	N0
TCGA-B8-4620-01A-02R-1325-07	226	Alive	6.34538	High risk	70	FEMALE	G2	Stage III	T3a	M0	N0
TCGA-B8-4621-01A-01R-1503-07	431	Alive	5.45286	Low risk	63	MALE	G3	Stage I	T1b	M0	N0
TCGA-B8-4622-01A-02R-1277-07	181	Alive	5.7894	High risk	57	MALE	G3	Stage IV	T3a	M1	N0
TCGA-B8-5158-01A-01R-1420-07	293	Alive	5.96753	High risk	56	MALE	G4	Stage III	T3a	M0	N1
TCGA-B8-5159-01A-01R-1420-07	240	Alive	4.51949	Low risk	61	FEMALE	G3	Stage I	T1a	M0	N0
TCGA-B8-5162-01A-01R-1420-07	22	Alive	6.13543	High risk	62	MALE	G2	Stage II	T2a	M0	NX
TCGA-B8-5163-01A-01R-1420-07	4	Alive	6.55474	High risk	63	FEMALE	G3	Stage III	T3a	M0	N0
TCGA-B8-5164-01A-01R-1420-07	23	Alive	5.80333	High risk	65	MALE	G3	Stage III	T3a	M0	N0
TCGA-B8-5165-01A-01R-1420-07	8	Alive	3.94151	Low risk	43	MALE	G2	Stage I	T1a	M0	N0
TCGA-B8-5545-01A-01R-1672-07	522	Alive	5.87627	High risk	42	MALE	G2	Stage I	T1a	M0	N0
TCGA-B8-5546-01A-01R-1541-07	505	Alive	5.54082	Low risk	38	FEMALE	G2	Stage I	T1b	M0	N0
TCGA-B8-5549-01A-01R-1541-07	194	Alive	5.53511	Low risk	53	MALE	G3	Stage I	T1b	M0	N0
TCGA-B8-5550-01A-01R-1541-07	434	Alive	5.67552	High risk	71	MALE	G3	Stage III	T3a	M0	N0
TCGA-B8-5551-01A-01R-1541-07	15	Alive	6.87264	High risk	65	FEMALE	G3	Stage I	T1b	M0	N0
TCGA-B8-5552-01B-11R-1672-07	392	Alive	5.41368	Low risk	41	FEMALE	G2	Stage I	T1b	M0	NX
TCGA-B8-5553-01A-01R-1541-07	435	Alive	4.87418	Low risk	67	FEMALE	G2	Stage I	T1b	M0	N0
TCGA-B8-A54D-01A-21R-A266-07	830	Alive	5.34218	Low risk	69	MALE	G2	Stage III	T3a	MX	NX
TCGA-B8-A54E-01A-11R-A266-07	909	Alive	5.33233	Low risk	62	FEMALE	G3	Stage I	T1b	MX	NX
TCGA-B8-A54F-01A-11R-A266-07	519	Alive	5.38036	Low risk	49	FEMALE	G2	Stage I	T1a	MX	NX
TCGA-B8-A54G-01A-11R-A266-07	53	Alive	5.16305	Low risk	50	MALE	G3	Stage I	T1a	MX	NX
TCGA-B8-A54H-01A-11R-A33J-07	256	Alive	5.02627	Low risk	69	FEMALE	G3	Stage II	T2a	MX	N0
TCGA-B8-A54I-01A-21R-A33J-07	150	Alive	6.43067	High risk	48	MALE	G3	Stage I	T1b	MX	NX
TCGA-B8-A54J-01A-11R-A33J-07	528	Alive	5.10796	Low risk	60	MALE	G2	Stage II	T2a	MX	NX
TCGA-B8-A54K-01A-11R-A33J-07	469	Alive	5.56346	Low risk	61	MALE	G1	Stage I	T1a	MX	NX
TCGA-B8-A7U6-01A-12R-A37O-07	495	Alive	5.66396	High risk	54	FEMALE	G3	Stage I	T1a	unknow	NX
TCGA-B8-A8YJ-01A-13R-A39I-07	431	Alive	5.32577	Low risk	60	FEMALE	G2	Stage I	T1b	unknow	NX
TCGA-BP-4158-01A-02R-1289-07	3377	Alive	4.79425	Low risk	69	MALE	G2	Stage I	T1b	M0	N0
TCGA-BP-4159-01A-02R-1289-07	2601	Dead	5.08466	Low risk	70	MALE	G2	Stage I	T1b	M0	N0
TCGA-BP-4160-01A-02R-1289-07	2881	Alive	5.04992	Low risk	67	MALE	G2	Stage III	T3a	M0	N0
TCGA-BP-4161-01A-02R-1325-07	2746	Alive	5.25558	Low risk	74	MALE	G3	Stage I	T1b	M0	NX
TCGA-BP-4162-01A-02R-1325-07	3074	Alive	4.97574	Low risk	65	FEMALE	G2	Stage I	T1b	M0	N0
TCGA-BP-4163-01A-02R-1325-07	2839	Alive	5.3747	Low risk	60	FEMALE	G3	Stage III	T3a	M0	N0
TCGA-BP-4164-01A-02R-1325-07	992	Dead	4.17873	Low risk	51	FEMALE	G2	Stage III	T3a	M0	NX
TCGA-BP-4165-01A-02R-1289-07	3037	Alive	5.47228	Low risk	64	FEMALE	G1	Stage I	T1b	M0	N0
TCGA-BP-4166-01A-02R-1289-07	13	Alive	5.38681	Low risk	69	MALE	G3	Stage III	T3a	M0	N0
TCGA-BP-4167-01A-02R-1325-07	2718	Alive	6.26153	High risk	59	MALE	G2	Stage III	T3a	M0	NX
TCGA-BP-4169-01A-02R-1289-07	701	Dead	6.47292	High risk	76	FEMALE	G2	Stage II	T2	M0	N0
TCGA-BP-4170-01A-02R-1289-07	2343	Dead	5.15814	Low risk	72	FEMALE	G2	Stage I	T1b	M0	N0
TCGA-BP-4173-01A-02R-1289-07	1893	Alive	6.77907	High risk	47	MALE	G3	Stage II	T2	M0	N0
TCGA-BP-4174-01A-02R-1289-07	1879	Alive	6.27869	High risk	49	MALE	G3	Stage II	T2	M0	N0
TCGA-BP-4176-01A-02R-1289-07	1955	Alive	5.79259	High risk	64	MALE	G2	Stage I	T1b	M0	NX
TCGA-BP-4177-01A-02R-1420-07	1670	Alive	5.33207	Low risk	65	MALE	G2	Stage I	T1a	M0	NX
TCGA-BP-4325-01A-02R-1289-07	2964	Alive	5.27678	Low risk	64	FEMALE	G2	Stage I	T1b	M0	N0
TCGA-BP-4326-01A-01R-1289-07	1625	Dead	6.49192	High risk	53	FEMALE	G2	Stage I	T1b	M0	N0
TCGA-BP-4327-01A-01R-1289-07	109	Dead	5.75938	High risk	75	FEMALE	G2	Stage II	T2	M0	N0
TCGA-BP-4329-01A-02R-1289-07	845	Dead	6.0724	High risk	75	MALE	G2	Stage III	T3a	M0	N0
TCGA-BP-4330-01A-01R-1289-07	1888	Alive	5.60277	Low risk	60	FEMALE	G2	Stage III	T3a	M0	N0
TCGA-BP-4331-01A-01R-1289-07	2454	Dead	5.35325	Low risk	52	MALE	G2	Stage I	T1a	M0	N0
TCGA-BP-4332-01A-01R-1289-07	1133	Alive	5.32613	Low risk	36	MALE	G2	Stage III	T3a	M0	N0
TCGA-BP-4334-01A-01R-1289-07	645	Dead	6.28857	High risk	56	MALE	G3	Stage III	T3a	M0	N0
TCGA-BP-4335-01A-01R-1289-07	475	Dead	6.17067	High risk	65	FEMALE	G3	Stage IV	T3a	M1	N0
TCGA-BP-4337-01A-01R-1289-07	2	Dead	6.47591	High risk	76	FEMALE	G4	Stage III	T3b	M0	N0
TCGA-BP-4338-01A-01R-1289-07	2859	Alive	6.51714	High risk	43	MALE	G3	Stage I	T1b	M0	N0
TCGA-BP-4340-01A-01R-1289-07	562	Dead	4.83516	Low risk	70	FEMALE	G2	Stage I	T1b	M0	N0
TCGA-BP-4341-01A-01R-1289-07	1589	Dead	5.45156	Low risk	67	MALE	G2	Stage III	T3a	M0	NX
TCGA-BP-4342-01A-01R-1289-07	2256	Dead	6.55171	High risk	79	MALE	G3	Stage II	T2	M0	N0
TCGA-BP-4343-01A-02R-1289-07	1912	Dead	6.13148	High risk	64	MALE	G3	Stage III	T3a	M0	N0
TCGA-BP-4344-01A-01R-1289-07	1666	Alive	5.18391	Low risk	75	FEMALE	G2	Stage I	T1a	M0	NX
TCGA-BP-4345-01A-01R-1289-07	1516	Alive	7.01522	High risk	62	MALE	G3	Stage III	T3b	M0	N0
TCGA-BP-4346-01A-01R-1289-07	1493	Dead	5.36766	Low risk	57	MALE	G3	Stage III	T3b	M0	N0
TCGA-BP-4347-01A-01R-1289-07	1367	Alive	5.95382	High risk	74	MALE	G2	Stage III	T3b	M0	NX
TCGA-BP-4349-01A-01R-1289-07	372	Alive	5.65223	Low risk	68	FEMALE	G2	Stage I	T1a	M0	NX
TCGA-BP-4351-01A-01R-1289-07	970	Alive	6.94185	High risk	51	FEMALE	G2	Stage III	T3a	M0	N0
TCGA-BP-4352-01A-01R-1289-07	344	Dead	7.87417	High risk	74	FEMALE	G4	Stage IV	T3b	M1	N0
TCGA-BP-4353-01A-02R-1289-07	375	Dead	5.17262	Low risk	61	MALE	G2	Stage I	T1	M0	N0
TCGA-BP-4354-01A-02R-1289-07	1034	Dead	7.30235	High risk	40	MALE	G4	Stage IV	T4	M1	N1
TCGA-BP-4355-01A-01R-1289-07	953	Dead	6.28948	High risk	59	FEMALE	G4	Stage III	T3a	M0	NX
TCGA-BP-4756-01A-01R-1289-07	374	Alive	5.66752	High risk	62	FEMALE	G2	Stage I	T1b	M0	N0
TCGA-BP-4758-01A-01R-1289-07	2208	Alive	5.83108	High risk	40	MALE	G2	Stage I	T1a	M0	NX
TCGA-BP-4759-01A-01R-1289-07	2372	Alive	5.79755	High risk	50	MALE	G2	Stage I	T1a	M0	NX
TCGA-BP-4760-01A-02R-1420-07	2361	Alive	5.26189	Low risk	69	MALE	G2	Stage I	T1a	M0	NX
TCGA-BP-4761-01A-01R-1289-07	182	Alive	7.6269	High risk	57	MALE	G4	Stage III	T3a	M0	N1
TCGA-BP-4762-01A-02R-1289-07	1343	Dead	4.9964	Low risk	42	MALE	G3	Stage I	T1a	M0	NX
TCGA-BP-4763-01A-01R-1289-07	1270	Dead	5.5221	Low risk	79	FEMALE	G2	Stage I	T1a	M0	NX
TCGA-BP-4765-01A-01R-1289-07	2184	Alive	4.7181	Low risk	43	MALE	G2	Stage I	T1a	M0	NX
TCGA-BP-4766-01A-01R-1289-07	1462	Alive	5.1501	Low risk	43	FEMALE	G3	Stage I	T1a	M0	NX
TCGA-BP-4768-01A-01R-1289-07	400	Alive	5.38247	Low risk	72	FEMALE	G2	Stage I	T1a	M0	N0
TCGA-BP-4769-01A-01R-1289-07	1876	Alive	6.63434	High risk	63	MALE	G2	Stage I	T1a	M0	NX
TCGA-BP-4770-01A-01R-1503-07	329	Dead	7.87668	High risk	73	FEMALE	G4	Stage IV	T4	M0	N0
TCGA-BP-4771-01A-01R-1289-07	162	Dead	6.11827	High risk	62	MALE	G4	Stage IV	T3a	M1	N0
TCGA-BP-4774-01A-01R-1289-07	1885	Alive	6.49659	High risk	57	FEMALE	G2	Stage I	T1a	M0	NX
TCGA-BP-4775-01A-01R-1289-07	1843	Alive	5.82584	High risk	55	FEMALE	G2	Stage I	T1a	M0	NX
TCGA-BP-4776-01A-01R-1289-07	411	Alive	5.84376	High risk	52	MALE	G2	Stage I	T1a	M0	NX
TCGA-BP-4777-01A-01R-1289-07	1731	Alive	5.09374	Low risk	46	MALE	G3	Stage I	T1a	M0	NX
TCGA-BP-4781-01A-01R-1305-07	2080	Alive	5.43072	Low risk	78	MALE	G3	Stage I	T1a	M0	NX
TCGA-BP-4782-01A-02R-1420-07	354	Alive	5.21093	Low risk	55	FEMALE	G2	Stage I	T1a	M0	NX
TCGA-BP-4784-01A-01R-1305-07	1854	Alive	5.15959	Low risk	67	FEMALE	G2	Stage I	T1a	M0	NX
TCGA-BP-4787-01A-01R-1305-07	480	Dead	5.94326	High risk	59	FEMALE	G4	Stage IV	T3a	M1	N0
TCGA-BP-4789-01A-01R-1305-07	1489	Alive	4.69792	Low risk	48	MALE	G2	Stage I	T1a	M0	NX
TCGA-BP-4790-01A-01R-1305-07	1111	Dead	5.7147	High risk	76	MALE	G2	Stage I	T1a	M0	NX
TCGA-BP-4795-01A-02R-1420-07	620	Alive	5.30868	Low risk	74	FEMALE	G2	Stage I	T1a	M0	N0
TCGA-BP-4797-01A-01R-1305-07	1107	Alive	5.74509	High risk	34	MALE	G3	Stage III	T3b	M0	N0
TCGA-BP-4798-01A-01R-1305-07	334	Dead	7.05689	High risk	74	MALE	G4	unknow	T3b	M1	N0
TCGA-BP-4799-01A-01R-1305-07	1133	Dead	5.52328	Low risk	70	MALE	G3	Stage III	T3b	M0	N0
TCGA-BP-4801-01A-02R-1420-07	1124	Alive	5.06308	Low risk	57	MALE	G2	Stage I	T1a	M0	NX
TCGA-BP-4803-01A-01R-1305-07	204	Alive	5.15261	Low risk	79	MALE	G3	Stage III	T3a	M0	NX
TCGA-BP-4804-01A-02R-1305-07	1459	Alive	5.50907	Low risk	59	MALE	G2	Stage I	T1b	M0	NX
TCGA-BP-4807-01A-01R-1305-07	211	Alive	4.69671	Low risk	42	MALE	G3	Stage I	T1a	M0	NX
TCGA-BP-4959-01A-01R-1334-07	2660	Alive	5.22299	Low risk	49	MALE	G3	Stage I	T1b	M0	NX
TCGA-BP-4960-01A-01R-1334-07	2172	Alive	6.24064	High risk	46	MALE	G3	Stage II	T2	M0	N0
TCGA-BP-4961-01A-01R-1334-07	1935	Alive	4.44719	Low risk	47	MALE	G2	Stage I	T1a	M0	NX
TCGA-BP-4962-01A-01R-1334-07	1785	Alive	5.2201	Low risk	58	MALE	G2	Stage II	T2	M0	NX
TCGA-BP-4963-01A-01R-1334-07	1834	Alive	5.6778	High risk	63	MALE	G3	Stage I	T1b	M0	NX
TCGA-BP-4964-01A-01R-1334-07	1862	Alive	5.61874	Low risk	54	FEMALE	G2	Stage I	T1a	M0	N0
TCGA-BP-4965-01A-01R-1334-07	1871	Alive	5.10258	Low risk	46	MALE	G2	Stage I	T1a	M0	NX
TCGA-BP-4967-01A-01R-1334-07	205	Alive	5.6012	Low risk	76	MALE	G2	Stage III	T3a	M0	N0
TCGA-BP-4968-01A-01R-1334-07	1746	Alive	6.44936	High risk	40	MALE	G3	Stage I	T1b	M0	N0
TCGA-BP-4969-01A-01R-1334-07	1794	Alive	4.43265	Low risk	63	FEMALE	G2	Stage I	T1a	M0	NX
TCGA-BP-4970-01A-01R-1334-07	433	Alive	5.66222	Low risk	44	MALE	G3	Stage III	T1a	M0	N1
TCGA-BP-4971-01A-01R-1334-07	1487	Alive	6.82387	High risk	40	MALE	G3	Stage III	T3a	M0	N0
TCGA-BP-4972-01A-01R-1334-07	1502	Alive	5.94788	High risk	43	FEMALE	G3	Stage III	T3a	M0	NX
TCGA-BP-4973-01A-01R-1334-07	1384	Alive	4.92782	Low risk	47	MALE	G3	Stage III	T3a	M0	NX
TCGA-BP-4974-01A-01R-1334-07	211	Dead	5.59944	Low risk	58	MALE	G4	Stage IV	T3a	M1	N0
TCGA-BP-4975-01A-01R-1334-07	1433	Alive	4.82828	Low risk	40	MALE	G3	Stage I	T1b	M0	NX
TCGA-BP-4976-01A-01R-1334-07	1632	Alive	4.67504	Low risk	77	MALE	G3	Stage I	T1a	M0	NX
TCGA-BP-4977-01A-01R-1334-07	454	Alive	6.91687	High risk	57	MALE	G3	Stage I	T1b	M0	NX
TCGA-BP-4981-01A-01R-1334-07	1097	Dead	5.58627	Low risk	75	FEMALE	G3	Stage III	T3a	M0	NX
TCGA-BP-4982-01A-01R-1334-07	1014	Alive	5.32069	Low risk	42	MALE	G3	Stage I	T1b	M0	NX
TCGA-BP-4983-01A-01R-1334-07	1413	Alive	7.30693	High risk	67	FEMALE	G4	Stage III	T3a	M0	NX
TCGA-BP-4985-01A-01R-1334-07	952	Dead	7.13694	High risk	72	MALE	G4	Stage III	T3a	M0	N0
TCGA-BP-4986-01A-01R-1334-07	785	Alive	6.36921	High risk	75	MALE	G3	Stage I	T1a	M0	N0
TCGA-BP-4987-01A-01R-1334-07	1124	Alive	4.48149	Low risk	41	FEMALE	G2	Stage I	T1b	M0	NX
TCGA-BP-4989-01A-01R-1334-07	118	Alive	6.85325	High risk	58	MALE	G3	Stage III	T3a	M0	N0
TCGA-BP-4991-01A-01R-1334-07	1413	Alive	5.48629	Low risk	54	MALE	G2	Stage I	T1a	M0	NX
TCGA-BP-4992-01A-01R-1334-07	501	Alive	6.77078	High risk	66	MALE	G4	Stage I	T1b	M0	NX
TCGA-BP-4993-01A-02R-1420-07	177	Alive	4.90936	Low risk	58	MALE	G3	Stage I	T1a	M0	NX
TCGA-BP-4994-01A-01R-1334-07	1308	Alive	5.49766	Low risk	54	MALE	G3	Stage I	T1a	M0	NX
TCGA-BP-4995-01A-01R-1334-07	1371	Alive	5.64205	Low risk	68	MALE	G3	Stage I	T1b	M0	N0
TCGA-BP-4998-01A-01R-1334-07	932	Alive	5.81508	High risk	49	MALE	G3	Stage I	T1a	M0	NX
TCGA-BP-4999-01A-01R-1334-07	1266	Alive	4.91641	Low risk	56	MALE	G2	Stage I	T1a	M0	NX
TCGA-BP-5000-01A-01R-1334-07	563	Alive	6.47541	High risk	40	MALE	G3	Stage I	T1b	M0	NX
TCGA-BP-5001-01A-01R-1334-07	1177	Alive	5.84698	High risk	43	FEMALE	G2	Stage I	T1b	M0	NX
TCGA-BP-5004-01A-01R-1334-07	1126	Alive	5.93576	High risk	53	MALE	G3	Stage I	T1a	M0	NX
TCGA-BP-5006-01A-01R-1334-07	840	Alive	4.97435	Low risk	61	MALE	G2	Stage I	T1a	M0	N0
TCGA-BP-5007-01A-01R-1334-07	1140	Alive	5.33478	Low risk	45	MALE	G2	Stage II	T2	M0	N0
TCGA-BP-5008-01A-01R-1334-07	1071	Alive	5.7366	High risk	46	MALE	G2	Stage I	T1a	M0	NX
TCGA-BP-5009-01A-01R-1334-07	1092	Dead	6.17724	High risk	52	MALE	G3	Stage I	T1b	M0	NX
TCGA-BP-5010-01A-02R-1420-07	878	Dead	6.70269	High risk	63	MALE	G4	Stage III	T3a	M0	N0
TCGA-BP-5168-01A-01R-1420-07	1463	Dead	4.50618	Low risk	75	MALE	G2	Stage I	T1a	M0	NX
TCGA-BP-5169-01A-01R-1426-07	193	Alive	7.21762	High risk	70	MALE	G4	Stage I	T1b	M0	N0
TCGA-BP-5170-01A-01R-1426-07	2412	Alive	5.79313	High risk	55	MALE	G2	Stage I	T1a	M0	NX
TCGA-BP-5173-01A-01R-1426-07	62	Dead	5.68861	High risk	75	MALE	G2	Stage I	T1a	M0	NX
TCGA-BP-5174-01A-01R-1426-07	2257	Alive	5.47121	Low risk	45	FEMALE	G2	Stage I	T1a	M0	NX
TCGA-BP-5175-01A-01R-1426-07	932	Alive	6.83652	High risk	60	MALE	G3	Stage I	T1a	M0	NX
TCGA-BP-5176-01A-01R-1426-07	1590	Dead	5.61242	Low risk	78	FEMALE	G2	Stage I	T1a	M0	NX
TCGA-BP-5177-01A-01R-1426-07	293	Alive	5.58822	Low risk	46	FEMALE	G3	Stage I	T1a	M0	NX
TCGA-BP-5178-01A-01R-1426-07	1912	Dead	6.61004	High risk	71	MALE	G4	Stage IV	T3a	M1	NX
TCGA-BP-5180-01A-01R-1426-07	2263	Alive	5.79815	High risk	53	MALE	G2	Stage I	T1a	M0	NX
TCGA-BP-5181-01A-01R-1426-07	1495	Alive	4.63573	Low risk	58	FEMALE	G2	Stage I	T1b	M0	NX
TCGA-BP-5182-01A-01R-1426-07	1165	Alive	5.37025	Low risk	56	MALE	G3	Stage I	T1a	M0	N0
TCGA-BP-5183-01A-01R-1426-07	1291	Alive	5.6036	Low risk	57	MALE	G3	Stage III	T3a	M0	NX
TCGA-BP-5184-01A-01R-1426-07	1133	Alive	3.6778	Low risk	54	MALE	G3	Stage I	T1a	M0	NX
TCGA-BP-5185-01A-01R-1426-07	1132	Alive	4.96294	Low risk	56	MALE	G3	Stage I	T1a	M0	NX
TCGA-BP-5186-01A-01R-1426-07	693	Alive	4.67101	Low risk	50	FEMALE	G2	Stage I	T1a	M0	N0
TCGA-BP-5187-01A-01R-1426-07	406	Alive	5.37952	Low risk	54	MALE	G2	Stage I	T1a	M0	NX
TCGA-BP-5189-01A-02R-1426-07	822	Dead	6.52271	High risk	60	MALE	G4	Stage I	T1b	M0	NX
TCGA-BP-5190-01A-01R-1426-07	1011	Alive	4.9715	Low risk	61	MALE	G3	Stage I	T1a	M0	NX
TCGA-BP-5191-01A-01R-1426-07	967	Alive	6.03217	High risk	79	MALE	G2	Stage III	T3a	M0	N0
TCGA-BP-5192-01A-01R-1426-07	714	Alive	4.13374	Low risk	59	MALE	G2	Stage I	T1a	M0	NX
TCGA-BP-5194-01A-02R-1426-07	408	Alive	4.66544	Low risk	39	MALE	G2	Stage I	T1a	M0	NX
TCGA-BP-5195-01A-02R-1426-07	749	Alive	5.30219	Low risk	75	MALE	G2	Stage I	T1a	M0	NX
TCGA-BP-5196-01A-01R-1426-07	1018	Alive	6.35044	High risk	53	MALE	G2	Stage I	T1a	M0	NX
TCGA-BP-5198-01A-01R-1426-07	603	Alive	6.56027	High risk	72	MALE	G3	Stage III	T3b	M0	N0
TCGA-BP-5199-01A-01R-1426-07	1355	Alive	6.98657	High risk	58	MALE	G4	Stage II	T2	M0	N0
TCGA-BP-5200-01A-01R-1426-07	1063	Alive	5.41987	Low risk	44	MALE	G4	Stage II	T2	M0	NX
TCGA-BP-5201-01A-01R-1426-07	951	Alive	6.82748	High risk	63	MALE	G4	Stage IV	T3b	M1	N0
TCGA-BP-5202-01A-02R-1426-07	29	Alive	4.70933	Low risk	75	MALE	G2	Stage III	T3a	M0	NX
TCGA-CJ-4634-01A-02R-1325-07	1820	Alive	5.13821	Low risk	60	FEMALE	G2	Stage I	T1b	M0	NX
TCGA-CJ-4635-01A-02R-1305-07	1416	Alive	5.01659	Low risk	48	MALE	G3	Stage I	T1b	M0	NX
TCGA-CJ-4636-01A-02R-1325-07	1924	Alive	5.90298	High risk	51	MALE	G3	Stage III	T3a	M0	N0
TCGA-CJ-4637-01A-02R-1325-07	2227	Dead	7.0474	High risk	52	FEMALE	G4	Stage IV	T2b	M1	NX
TCGA-CJ-4638-01A-02R-1325-07	431	Dead	7.14987	High risk	46	FEMALE	G4	Stage IV	T3a	M1	N1
TCGA-CJ-4639-01A-02R-1325-07	2308	Alive	4.71414	Low risk	49	FEMALE	G2	Stage II	T2	M0	N0
TCGA-CJ-4640-01A-02R-1325-07	1998	Alive	5.56674	Low risk	49	MALE	G4	Stage III	T3a	M0	N0
TCGA-CJ-4641-01A-02R-1325-07	1661	Dead	6.26997	High risk	55	FEMALE	G4	Stage IV	T3a	M1	NX
TCGA-CJ-4642-01B-01R-1305-07	1628	Alive	5.44139	Low risk	47	MALE	G2	Stage II	T2	M0	NX
TCGA-CJ-4643-01A-02R-1325-07	1793	Alive	6.05791	High risk	67	FEMALE	G3	Stage II	T2b	M0	N0
TCGA-CJ-4644-01A-02R-1325-07	336	Dead	5.76635	High risk	48	FEMALE	G3	Stage IV	T3a	M1	N0
TCGA-CJ-4868-01A-01R-1305-07	646	Dead	6.68716	High risk	42	MALE	G3	Stage IV	T3a	M1	N0
TCGA-CJ-4869-01A-02R-1426-07	2554	Alive	6.54909	High risk	49	MALE	G2	Stage III	T2	M0	N1
TCGA-CJ-4870-01A-01R-1305-07	1498	Alive	5.1422	Low risk	58	FEMALE	G2	Stage III	T3a	M0	NX
TCGA-CJ-4871-01A-01R-1305-07	2423	Alive	5.89153	High risk	63	MALE	G4	Stage IV	T3a	M1	NX
TCGA-CJ-4872-01A-01R-1305-07	1435	Alive	6.11842	High risk	51	MALE	G4	Stage I	T1b	M0	N0
TCGA-CJ-4873-01A-01R-1305-07	1776	Alive	6.55051	High risk	85	FEMALE	G3	Stage III	T3a	M0	N0
TCGA-CJ-4874-01A-01R-1305-07	2283	Alive	4.96561	Low risk	73	FEMALE	G3	Stage I	T1b	M0	N0
TCGA-CJ-4875-01A-01R-1305-07	2353	Alive	5.2519	Low risk	67	MALE	G3	Stage IV	T3a	M1	NX
TCGA-CJ-4876-01A-01R-1305-07	1955	Alive	6.05158	High risk	57	MALE	G3	Stage II	T2b	M0	N0
TCGA-CJ-4878-01A-01R-1305-07	2186	Alive	5.84829	High risk	71	FEMALE	G2	Stage III	T3a	M0	NX
TCGA-CJ-4881-01A-01R-1305-07	2014	Alive	6.69223	High risk	41	MALE	G3	Stage III	T3a	M0	NX
TCGA-CJ-4882-01A-02R-1426-07	1883	Alive	6.94366	High risk	57	MALE	G3	Stage III	T3a	M0	NX
TCGA-CJ-4884-01A-01R-1305-07	1759	Alive	6.2187	High risk	72	FEMALE	G3	Stage III	T3a	M0	NX
TCGA-CJ-4885-01A-01R-1305-07	2125	Alive	5.6958	High risk	64	MALE	G3	Stage IV	T3a	M1	NX
TCGA-CJ-4886-01A-01R-1305-07	1952	Alive	5.44757	Low risk	42	FEMALE	G3	Stage I	T1a	M0	NX
TCGA-CJ-4887-01A-01R-1305-07	932	Dead	4.58436	Low risk	48	MALE	G3	Stage IV	T3a	M1	NX
TCGA-CJ-4888-01A-01R-1305-07	1567	Dead	7.03476	High risk	59	MALE	G4	Stage IV	T3a	M1	NX
TCGA-CJ-4889-01A-01R-1305-07	1946	Alive	5.39551	Low risk	63	FEMALE	G4	Stage I	T1a	M0	NX
TCGA-CJ-4890-01A-01R-1305-07	2085	Alive	6.70846	High risk	72	MALE	G4	Stage IV	T3a	M1	N0
TCGA-CJ-4891-01A-01R-1305-07	819	Dead	7.8167	High risk	57	FEMALE	G4	Stage III	T3c	M0	N0
TCGA-CJ-4892-01A-01R-1305-07	1521	Alive	5.87654	High risk	65	FEMALE	G2	Stage I	T1b	M0	N0
TCGA-CJ-4893-01A-01R-1305-07	750	Alive	5.37954	Low risk	76	FEMALE	G3	Stage I	T1b	M0	NX
TCGA-CJ-4894-01A-01R-1305-07	841	Dead	5.1097	Low risk	58	MALE	G3	Stage III	T3a	M0	N0
TCGA-CJ-4895-01A-01R-1305-07	1200	Dead	6.0959	High risk	62	MALE	G4	Stage IV	T3a	M1	NX
TCGA-CJ-4897-01A-03R-1426-07	1808	Alive	5.2644	Low risk	79	FEMALE	G3	Stage III	T3a	M0	NX
TCGA-CJ-4899-01A-01R-1334-07	1528	Alive	5.21679	Low risk	42	MALE	G2	Stage I	T1b	M0	NX
TCGA-CJ-4900-01A-01R-1334-07	1714	Dead	6.75303	High risk	69	FEMALE	G4	Stage IV	T4	M1	N1
TCGA-CJ-4901-01A-01R-1426-07	1450	Alive	6.5828	High risk	47	MALE	G3	Stage III	T3b	M0	NX
TCGA-CJ-4902-01A-01R-1426-07	1520	Alive	6.48226	High risk	61	MALE	G3	Stage III	T3a	M0	NX
TCGA-CJ-4903-01A-01R-1426-07	1560	Alive	4.76363	Low risk	50	MALE	G3	Stage I	T1b	M0	NX
TCGA-CJ-4904-01A-02R-1426-07	1792	Alive	5.11647	Low risk	60	FEMALE	G3	Stage IV	T3a	M1	N0
TCGA-CJ-4905-01A-02R-1426-07	1496	Alive	5.55186	Low risk	62	FEMALE	G2	Stage I	T1a	M0	NX
TCGA-CJ-4907-01A-01R-1426-07	1499	Alive	5.40136	Low risk	58	MALE	G3	Stage III	T3b	M0	NX
TCGA-CJ-4908-01A-01R-1426-07	1531	Alive	5.81237	High risk	38	MALE	G2	Stage I	T1a	M0	NX
TCGA-CJ-4912-01A-01R-1426-07	1657	Alive	5.51254	Low risk	61	MALE	G3	Stage II	T2	M0	NX
TCGA-CJ-4916-01A-01R-1426-07	1373	Alive	6.25956	High risk	69	FEMALE	G3	Stage III	T3a	M0	NX
TCGA-CJ-4918-01A-01R-1426-07	93	Dead	6.00737	High risk	64	MALE	G4	Stage IV	T3a	M1	N0
TCGA-CJ-4920-01A-01R-1426-07	139	Dead	7.20573	High risk	64	FEMALE	G2	Stage I	T1b	M0	NX
TCGA-CJ-5671-01A-11R-1541-07	1943	Alive	5.94536	High risk	51	MALE	G3	Stage I	T1a	M0	NX
TCGA-CJ-5672-01A-11R-1541-07	1972	Dead	5.09334	Low risk	84	MALE	G3	Stage I	T1a	M0	NX
TCGA-CJ-5675-01A-11R-1541-07	2430	Alive	5.00439	Low risk	70	MALE	G3	Stage II	T2a	M0	NX
TCGA-CJ-5676-01A-11R-1541-07	2575	Alive	5.75765	High risk	47	MALE	G3	Stage III	T3b	M0	NX
TCGA-CJ-5677-01A-11R-1541-07	782	Dead	6.95186	High risk	54	FEMALE	G4	Stage IV	T3a	M1	NX
TCGA-CJ-5678-01A-11R-1541-07	574	Dead	6.31667	High risk	62	MALE	G3	Stage IV	T2b	M1	N0
TCGA-CJ-5679-01A-11R-1541-07	679	Dead	5.58735	Low risk	73	MALE	G4	Stage III	T3b	M0	NX
TCGA-CJ-5680-01A-11R-1541-07	768	Dead	5.22662	Low risk	65	FEMALE	G4	Stage IV	T3a	M1	NX
TCGA-CJ-5681-01A-11R-1541-07	552	Dead	5.64761	Low risk	44	FEMALE	G3	Stage IV	T3a	M1	NX
TCGA-CJ-5682-01A-11R-1541-07	1883	Alive	5.89273	High risk	60	MALE	G4	Stage IV	T3a	M1	NX
TCGA-CJ-5683-01A-11R-1541-07	1889	Alive	5.17418	Low risk	78	MALE	G3	Stage I	T1b	M0	NX
TCGA-CJ-5684-01A-11R-1541-07	2231	Alive	4.96727	Low risk	61	MALE	G2	Stage III	T3a	M0	NX
TCGA-CJ-5686-01A-11R-1672-07	2038	Alive	5.90156	High risk	59	FEMALE	G3	Stage I	T1b	M0	NX
TCGA-CJ-5689-01A-11R-1541-07	0	Dead	6.05546	High risk	90	MALE	G4	Stage I	T1b	M0	NX
TCGA-CJ-6027-01A-11R-1672-07	1855	Alive	6.90709	High risk	77	MALE	G4	Stage I	T1a	M0	NX
TCGA-CJ-6028-01A-11R-1672-07	1625	Dead	5.20025	Low risk	58	MALE	G4	Stage IV	T3a	M1	NX
TCGA-CJ-6030-01A-11R-1672-07	2299	Dead	6.35176	High risk	65	MALE	G3	Stage I	T1a	M0	N0
TCGA-CJ-6031-01A-11R-1672-07	1906	Alive	6.27597	High risk	54	MALE	G3	Stage I	T1b	M0	NX
TCGA-CJ-6032-01A-11R-1672-07	2548	Alive	5.11288	Low risk	63	FEMALE	G3	Stage II	T2	M0	NX
TCGA-CJ-6033-01A-11R-1672-07	224	Dead	7.94775	High risk	54	FEMALE	G4	Stage IV	T3a	M1	N0
TCGA-CW-5580-01A-01R-1672-07	1964	Dead	6.02982	High risk	73	FEMALE	G3	Stage IV	T3a	M1	NX
TCGA-CW-5581-01A-02R-1541-07	2799	Alive	4.78101	Low risk	44	MALE	G3	Stage I	T1b	M0	NX
TCGA-CW-5583-01A-02R-1541-07	2489	Alive	4.4423	Low risk	51	FEMALE	G2	Stage I	T1a	M0	NX
TCGA-CW-5584-01A-01R-1541-07	164	Dead	5.58125	Low risk	74	MALE	G3	Stage III	T3b	M0	N1
TCGA-CW-5585-01A-01R-1541-07	2609	Alive	4.72331	Low risk	51	MALE	G2	Stage IV	T3b	M1	N0
TCGA-CW-5587-01A-01R-1541-07	2226	Alive	5.19464	Low risk	62	FEMALE	G2	Stage III	T3b	M0	N0
TCGA-CW-5588-01A-01R-1541-07	2017	Alive	5.94126	High risk	78	FEMALE	G2	Stage I	T1a	M0	NX
TCGA-CW-5589-01A-01R-1541-07	2378	Alive	4.60987	Low risk	52	MALE	G2	Stage I	T1a	M0	NX
TCGA-CW-5590-01A-01R-1541-07	1075	Dead	5.7733	High risk	51	MALE	G3	Stage IV	T3a	M1	NX
TCGA-CW-5591-01A-01R-1541-07	2271	Alive	4.23966	Low risk	56	MALE	G2	Stage IV	T3a	M1	N0
TCGA-CW-6087-01A-11R-1672-07	41	Dead	7.67137	High risk	61	MALE	G4	Stage IV	T3a	M1	N1
TCGA-CW-6088-01A-11R-1672-07	3222	Alive	4.63518	Low risk	60	MALE	G2	Stage I	T1b	M0	N0
TCGA-CW-6090-01A-11R-1672-07	2552	Alive	5.8503	High risk	68	MALE	G3	Stage I	T1b	M0	NX
TCGA-CW-6093-01A-11R-1672-07	3146	Alive	4.15479	Low risk	73	MALE	G1	Stage I	T1a	M0	NX
TCGA-CW-6097-01A-11R-1672-07	571	Dead	5.80046	High risk	32	MALE	G4	Stage III	T3a	M0	NX
TCGA-CZ-4853-01A-01R-1426-07	774	Alive	4.23909	Low risk	82	MALE	G2	Stage I	T1a	M0	NX
TCGA-CZ-4854-01A-01R-1305-07	1404	Dead	6.13056	High risk	68	MALE	G2	Stage I	T1b	M0	N0
TCGA-CZ-4856-01A-02R-1426-07	18	Alive	4.93516	Low risk	62	FEMALE	G2	Stage I	T1b	M0	N0
TCGA-CZ-4857-01A-01R-1305-07	1432	Dead	6.47094	High risk	56	MALE	G3	Stage IV	T3a	M1	N0
TCGA-CZ-4858-01A-01R-1305-07	1943	Alive	6.94001	High risk	39	MALE	G4	Stage II	T2	M0	NX
TCGA-CZ-4859-01A-02R-1426-07	1787	Alive	4.48493	Low risk	59	FEMALE	G2	Stage I	T1	M0	N0
TCGA-CZ-4860-01A-01R-1305-07	206	Dead	6.78678	High risk	60	MALE	G4	Stage IV	T4	M1	NX
TCGA-CZ-4861-01A-01R-1305-07	446	Dead	5.77497	High risk	63	MALE	G2	Stage II	T2	M0	NX
TCGA-CZ-4862-01A-01R-1305-07	1843	Alive	5.92556	High risk	46	MALE	G2	Stage I	T1b	M0	NX
TCGA-CZ-4863-01A-01R-1503-07	1691	Alive	5.48918	Low risk	51	FEMALE	G3	Stage III	T3b	M0	N0
TCGA-CZ-4864-01A-01R-1503-07	1315	Dead	5.89976	High risk	86	MALE	G3	Stage II	T2	M0	N0
TCGA-CZ-4865-01A-02R-1503-07	166	Dead	6.7151	High risk	70	FEMALE	G2	Stage I	T1a	M0	NX
TCGA-CZ-4866-01A-01R-1503-07	1768	Alive	5.59951	Low risk	79	FEMALE	G3	Stage I	T1	M0	NX
TCGA-CZ-5451-01A-01R-1503-07	1668	Alive	4.24284	Low risk	74	MALE	G3	Stage II	T2	M0	N0
TCGA-CZ-5452-01A-01R-1503-07	1556	Alive	5.79079	High risk	69	MALE	G2	Stage II	T2	M0	N0
TCGA-CZ-5453-01A-01R-1503-07	25	Alive	6.01241	High risk	67	MALE	G2	Stage II	T2	M0	NX
TCGA-CZ-5454-01A-01R-1503-07	722	Dead	5.38327	Low risk	63	MALE	G2	Stage IV	T2	M1	N0
TCGA-CZ-5455-01A-01R-1503-07	561	Dead	6.20069	High risk	63	MALE	G4	Stage IV	T3b	M1	NX
TCGA-CZ-5456-01A-01R-1503-07	1558	Alive	6.21779	High risk	57	MALE	G3	Stage II	T2	M0	N0
TCGA-CZ-5457-01A-01R-1503-07	1547	Alive	5.55044	Low risk	62	MALE	G4	Stage III	T3a	M0	NX
TCGA-CZ-5458-01A-01R-1503-07	1558	Alive	5.29561	Low risk	43	MALE	G3	Stage III	T3a	M0	NX
TCGA-CZ-5459-01A-01R-1503-07	1515	Alive	5.91457	High risk	63	MALE	G3	Stage III	T3b	M0	NX
TCGA-CZ-5460-01A-01R-1503-07	1430	Alive	7.07265	High risk	55	MALE	G2	Stage IV	T3b	M1	NX
TCGA-CZ-5461-01A-01R-1503-07	330	Dead	5.90663	High risk	52	MALE	G4	Stage IV	T1b	M1	NX
TCGA-CZ-5462-01A-01R-1503-07	311	Dead	5.46657	Low risk	83	MALE	G3	Stage IV	T1b	M1	NX
TCGA-CZ-5463-01A-01R-1503-07	662	Alive	5.4628	Low risk	76	MALE	G2	Stage II	T2	M0	NX
TCGA-CZ-5464-01A-01R-1503-07	1492	Alive	6.17086	High risk	69	MALE	G2	Stage IV	T3b	M1	NX
TCGA-CZ-5465-01A-01R-1503-07	1377	Alive	6.44691	High risk	76	FEMALE	G2	Stage III	T3b	M0	NX
TCGA-CZ-5466-01A-01R-1503-07	685	Alive	5.71393	High risk	67	MALE	G2	Stage III	T3a	M0	NX
TCGA-CZ-5467-01A-01R-1503-07	73	Dead	5.78773	High risk	86	FEMALE	G4	Stage III	T3a	M0	N0
TCGA-CZ-5468-01A-01R-1503-07	59	Dead	6.92187	High risk	84	MALE	G4	Stage IV	T3b	M1	NX
TCGA-CZ-5469-01A-01R-1503-07	946	Dead	6.23459	High risk	41	MALE	G2	Stage II	T2	M0	N0
TCGA-CZ-5470-01A-01R-1503-07	0	Alive	6.38719	High risk	72	FEMALE	G3	Stage II	T2	M0	N0
TCGA-CZ-5982-01A-11R-1672-07	2042	Alive	4.15759	Low risk	59	FEMALE	G2	Stage I	T1a	M0	NX
TCGA-CZ-5984-01A-11R-1672-07	1491	Alive	5.58955	Low risk	51	MALE	G3	Stage I	T1b	M0	N0
TCGA-CZ-5985-01A-11R-1672-07	1629	Alive	5.62087	Low risk	58	MALE	G2	Stage II	T2	M0	N0
TCGA-CZ-5986-01A-11R-1672-07	373	Alive	4.91318	Low risk	61	MALE	G3	Stage I	T1	M0	N0
TCGA-CZ-5987-01A-11R-1672-07	445	Dead	6.00423	High risk	60	MALE	G2	Stage IV	T3b	M1	NX
TCGA-CZ-5988-01A-11R-1672-07	693	Alive	5.35282	Low risk	38	MALE	G2	Stage I	T1b	M0	N0
TCGA-CZ-5989-01A-11R-1672-07	1599	Alive	3.10693	Low risk	60	MALE	G2	Stage II	T2	M0	N0
TCGA-DV-5565-01A-01R-1541-07	1329	Alive	5.17943	Low risk	59	MALE	G2	Stage I	T1a	M0	NX
TCGA-DV-5566-01A-01R-1541-07	1398	Alive	5.36448	Low risk	67	FEMALE	G2	Stage I	T1a	M0	NX
TCGA-DV-5567-01A-01R-1541-07	910	Alive	4.8812	Low risk	40	FEMALE	G2	Stage I	T1a	M0	NX
TCGA-DV-5568-01A-01R-1541-07	370	Alive	6.47751	High risk	26	MALE	G2	Stage I	T1a	M0	NX
TCGA-DV-5569-01A-01R-1541-07	355	Alive	5.25407	Low risk	29	FEMALE	G2	Stage I	T1a	M0	NX
TCGA-DV-5573-01A-01R-1541-07	1130	Alive	5.21343	Low risk	41	MALE	G2	Stage I	T1a	M0	NX
TCGA-DV-5574-01A-01R-1541-07	723	Alive	5.2142	Low risk	37	MALE	G2	Stage I	T1a	M0	NX
TCGA-DV-5575-01A-01R-1541-07	1006	Alive	5.09933	Low risk	52	FEMALE	G2	Stage I	T1a	M0	NX
TCGA-DV-5576-01A-01R-1541-07	727	Dead	4.50138	Low risk	55	FEMALE	G2	Stage I	T1a	M0	NX
TCGA-DV-A4VX-01A-11R-A266-07	1626	Dead	6.52524	High risk	59	MALE	G4	Stage IV	T3b	MX	N0
TCGA-DV-A4VZ-01A-11R-A266-07	365	Alive	5.90534	High risk	53	MALE	G2	Stage I	T1a	MX	NX
TCGA-DV-A4W0-05A-11R-A266-07	2008	Alive	5.01296	Low risk	55	MALE	G3	Stage I	T1b	MX	NX
TCGA-DV-A4W0-01A-11R-A266-07	2008	Alive	5.51664	Low risk	55	MALE	G3	Stage I	T1b	MX	NX
TCGA-EU-5904-01A-11R-1672-07	551	Alive	4.93815	Low risk	47	FEMALE	G1	Stage I	T1	M0	NX
TCGA-EU-5905-01A-11R-1672-07	119	Alive	4.99547	Low risk	67	FEMALE	G3	Stage I	T1	M0	NX
TCGA-EU-5906-01A-11R-1672-07	206	Alive	5.01359	Low risk	55	MALE	G2	Stage I	T1b	M0	NX
TCGA-EU-5907-01A-11R-1672-07	127	Alive	4.80159	Low risk	81	MALE	G3	Stage III	T3a	M0	NX
TCGA-G6-A5PC-01A-11R-A33J-07	242	Dead	5.78272	High risk	54	FEMALE	G4	Stage IV	T1b	M1	N0
TCGA-G6-A8L6-01A-11R-A37O-07	313	Dead	5.85084	High risk	55	MALE	G3	Stage IV	T2a	MX	NX
TCGA-G6-A8L7-01A-11R-A37O-07	2133	Alive	6.7888	High risk	81	FEMALE	G3	Stage I	T1b	MX	N0
TCGA-G6-A8L8-01A-21R-A37O-07	1091	Dead	5.40474	Low risk	62	FEMALE	G3	Stage I	T1b	MX	NX
TCGA-GK-A6C7-01A-11R-A33J-07	61	Alive	5.23081	Low risk	76	FEMALE	unknow	Stage I	T1a	MX	NX
TCGA-MM-A563-01A-11R-A266-07	591	Alive	6.06667	High risk	41	MALE	G2	unknow	T3	MX	NX
TCGA-MM-A564-01A-11R-A266-07	607	Alive	5.63128	Low risk	68	MALE	G2	Stage II	T2a	MX	NX
TCGA-MM-A84U-01A-11R-A37O-07	700	Alive	5.49812	Low risk	58	FEMALE	G2	Stage I	T1a	MX	NX
TCGA-MW-A4EC-01A-11R-A266-07	498	Alive	5.37041	Low risk	72	FEMALE	G2	Stage I	T1a	MX	NX
TCGA-T7-A92I-01A-11R-A37O-07	356	Alive	6.63127	High risk	47	FEMALE	G1	Stage I	T1a	MX	NX
