# Supplementary material for: Exploring a ferroptosis and oxidative stress-based prognostic model for clear cell renal cell carcinoma
Source: Front Oncol. 2023 Mar 30;13:1131473. doi: 10.3389/fonc.2023.1131473 (PMC10098013; doi:10.3389/fonc.2023.1131473)
Supplement: Supplementary file 7 [file Table_4.xlsx]

## Sheet: Sheet1
Supplemental Table 4. Regulatory relationships between differentially expressed miRNAs and prognostic FPTOSs.
Transcription factors	FPTOS-associated genes	Coefficient	P value	Regulation
has-miR-767-5p	CDCA3	0.6324	1.52e-58	Positive
has-miR-105-5p	CDCA3	0.5549	1.09e-42	Positive
has-miR-203b-3p	TFAP2A	0.5161	3.44e-36	Positive
has-miR-31-5p	CDCA3	0.4643	9.81e-29	Positive
has-miR-130b-3p	CDCA3	0.4518	4.08e-27	Positive
has-miR-483-3p	TFAP2A	0.4176	4.98e-23	Positive
has-miR-10a-5p	TFAP2A	0.4004	3.94e-21	Positive
has-miR-153-5p	CDCA3	0.3506	2.99e-16	Positive
has-miR-200c-3p	TFAP2A	0.3475	5.63e-16	Positive
has-miR-675-3p	TFAP2A	0.3437	1.22e-15	Positive
has-miR-625-3p	CDCA3	0.3257	4.08e-14	Positive
has-miR-429	TFAP2A	0.3224	7.49e-14	Positive
has-miR-10a-3p	TFAP2A	0.3176	1.83e-13	Positive
has-miR-200b-3p	TFAP2A	0.3136	3.79e-13	Positive
has-miR-7705	CDCA3	0.3017	3.09e-12	Positive
has-miR-224-5p	CDCA3	0.2902	2.15e-11	Positive
has-miR-149-5p	TFAP2A	0.2893	2.5e-11	Positive
has-miR-200a-3p	TFAP2A	0.2886	2.81e-11	Positive
has-miR-3922-3p	CDCA3	0.2791	1.3e-10	Positive
has-miR-200c-5p	TFAP2A	0.2788	1.35e-10	Positive
has-miR-155-5p	CDCA3	0.2749	2.49e-10	Positive
has-miR-221-3p	CHAC1	0.2737	3e-10	Positive
has-miR-142-3p	CDCA3	0.2709	4.64e-10	Positive
has-miR-7702	CDCA3	0.2707	4.73e-10	Positive
has-miR-141-3p	TFAP2A	0.2672	8.05e-10	Positive
has-miR-134-3p	CDCA3	0.267	8.3e-10	Positive
has-miR-584-5p	MYCN	0.2658	1e-09	Positive
has-miR-874-5p	CHAC1	0.2586	2.87e-09	Positive
has-miR-142-5p	CDCA3	0.2555	4.5e-09	Positive
has-miR-4484	CHAC1	0.2529	6.53e-09	Positive
